# Supplementary material for: Heat-Killed L. helveticus Enhances Positive Mood States: A Randomized, Double-Blind, Placebo-Controlled Study
Source: Brain Sci. 2023 Jun 20;13(6):973. doi: 10.3390/brainsci13060973 (PMC10296070; doi:10.3390/brainsci13060973)
Supplement: Supplementary file 1 [file brainsci-13-00973-s001.zip]

Archive with 1 entries (1 files):
- brainsci-2445328-supplementary.pdf
